# Supplementary material for: The Effect of Molten Salt Composition on Carbon Structure: Preparation of High Value-Added Nano-Carbon Materials by Electrolysis of Carbon Dioxide
Source: Nanomaterials (Basel). 2024 Dec 31;15(1):53. doi: 10.3390/nano15010053 (PMC11723251; doi:10.3390/nano15010053)
Supplement: Supplementary file 1 [file nanomaterials-15-00053-s001.zip]

Archive with 1 entries (1 files):
- nanomaterials-3309140-supplementary.pdf
